# Supplementary material for: Targeting the Hippo Pathway in Breast Cancer: A Proteomic Analysis of Yes-Associated Protein Inhibition
Source: Int J Mol Sci. 2025 Apr 22;26(9):3943. doi: 10.3390/ijms26093943 (PMC12071972; doi:10.3390/ijms26093943)
Supplement: Supplementary file 1 [file ijms-26-03943-s001.zip]

Archive with 1 entries (1 files):
- ijms-3560590-supplementary.pdf
